# Supplementary material for: Formula with large, milk phospholipid-coated lipid droplets in late-moderate preterm infants: a double-blind RCT
Source: Pediatr Res. 2024 Sep 18;97(2):639–46. doi: 10.1038/s41390-024-03476-x (PMC12014481; doi:10.1038/s41390-024-03476-x)
Supplement: Supplementary file 3 — Supplementary information [file 41390_2024_3476_MOESM3_ESM.xlsx]

## Sheet: Sheet1
Supplementary Table 3: Growth and body composition parameters for each group at TEA and 3mCA
	Control		Concept		Breastfed
	TEA	3mCA	TEA	3mCA	TEA	3mCA
Corrected age at anthropometry b	0 (-4.3, 3.3) n=20	93 (90.8, 95.8) n=16	1 (0, 4) n=19	91.5 (90.8, 96) n=16	0.5 (-2, 3) n=38	94 (91.5, 97) n=39
Weight-for-age z-score a	-0.19 (1.02)	-0.21 (0.86)	-0.74 (1.11)	-0.88 (1.39)	0.90 (1.17)	0.74 (1.19)
Head circumference-for-age z-score a	0.69 (1.06)	0.53 (0.84) n=15	0.81 (1.02)	1.25 (1.06)	0.28 (1.02)	0.40 (1.09) n=37
Length-for-age z-score b	0.01 (-0.20, 0.37)	-0.24 (-1.2, 0.24)	-0.23 (-1.48, 0.44)	-0.34 (-2.1, 0.58)	0.08 (-1.35, 0.6) n=37	-0.61 (-1.17, 0.29) n=37
Weight-for-length z-score a	-0.25 (1.18)	0.03 (0.72)	-0.80 (0.89)	-0.25 (1.03)	-1.17 (1.13) n=31	-0.51 (0.97) n=37
BMI-for-age z-score a	0.30 (0.82)	-0.14 (0.73)	-0.85 (0.80)	-0.53 (1.07)	-1.12 (1.17) n=32	-0.68 (1.07) n=37
Corrected age at time of DXA b	0 (-3, 2.8) n=14	93.5 (87.5, 97.3) n=10	1 (0, 2.5) n=15	91 (90.3, 92) n=10	0 (-3, 3) n=28	94 (92, 96.5) n=26
Fat mass (g) a	670.5 (123.1)	1.768.5 (297.7)	639.6 (193.2)	1820.3 (552.6)	554.9 (158.9)	1751.7 (465.3)
Lean mass (g) a	2824.9 (281.5)	4169.7 (523.0)	2717.5 (375.4)	4381.4 (681.9)	2512.5 (423.9)	4215.7 (606)
Fat mass% b	18.9 (18.0, 20.4)	28.9 (27.5, 33.3)	18.9 (17.7, 20.6)	28.5 (25.7, 31.1)	18.3 (16.4, 19.4)	28.9 (26.5, 32.3)
Lean mass% b	81.2 (79.6, 82.0)	71.2 (66.7, 72.5)	81.1 (79.4, 82.5)	71.5 (69.0, 74.2)	81.8 (80.6, 83.6)	71.1 (67.7, 73.6)
Fat mass index b	2.71 (2.35, 3.06)	5.16 (4.70, 5.27)	2.66 (2.37, 2.90)	4.88 (4.29, 5.47)	2.2 (2.03, 2.75) n=27	4.43 (4.07, 5.69)
Lean mass index b	11.56 (10.71, 11.95)	11.67 (11.36, 11.95)	11.42 (10.53, 12.02)	12.3 (12.07, 12.62)	10.51 (9.57, 11.01) n=27	11.52 (10.66, 12.38)
Bone mineral density (g/cm2) a	0.28 (0.03)	0.34 (0.23)	0.29 (0.03)	0.37 (0.04)	0.29 (0.03)	0.32 (0.04)
Bone mineral content (g/cm) b	58.5 (55.0, 63.0)	102.5 (95.0, 111.0)	55 (49.0, 61.0)	112 (100.0, 130.0)	56 (51.0, 59.3)	105.5 (88.8, 111.8)
Triceps (mm) a	5.4 (1.3)	7.5 (1.5)	5.0 (0.9)	8.0 (0.9)	4.5 (1.3) n=37	8.1 (1.6) n=37
Biceps (mm) b	4 (3.2, 4.3)	5.4 (5.0, 7.0)	4 (3.2, 5.0)	5.7 (4.0, 6.2)	3.8 (3.0, 4.4) n=37	5.8 (1.8, 4.9) n=37
Sub scapular (mm) a	5.2 (1.3)	6.3 (0.8)	4.8 (1.4)	6.4 (0.8)	4.7 (1.29) n=37	6.9 (1.4) n=37
Supra-iliac (mm) a	3.6 (0.9)	4.6 (1.1)	3.3 (0.9)	4.8 (1.2)	3.0 (0.8) n=36	4.7 (1.3) n=36
Arm muscle area (mm2) b	5.86 (5.29, 6.79)	9.06 (8.04, 11.34)	4.92 (4.40, 6.34)	8.4 (6.48, 9.95)	5.01 (4.25, 5.91) n=37	9.07 (8.18, 9.96) n=37
Arm fat area (mm2) b	2.5 (2.09, 2.87)	4.73 (3.36, 5.80)	2.26 (1.78, 2.43)	4.39 (4.09, 5.48)	1.83 (1.52, 2.38) n=37	4.79 (3.78, 5.82) n=37
Arm fat% a	29.7 (5.1)	32.2 (4.3)	29.8 (4.5)	35.6 (3.1)	27.4 (5.6) n=37	34.6 (5.4) n=37
a Results are presented as mean with standard deviation and p-values calculated using t-test
b Results are presented as median with quartile 1, quartile 3 and p-values calculated using Mann-Whitney test
TEA: term equivalent age, 3mCA: 3 months corrected age
